# Supplementary material for: Risk Prediction for the Development of Hyperuricemia: Model Development Using an Occupational Health Examination Dataset
Source: Int J Environ Res Public Health. 2023 Feb 15;20(4):3411. doi: 10.3390/ijerph20043411 (PMC9967697; doi:10.3390/ijerph20043411)
Supplement: Supplementary file 1 [file ijerph-20-03411-s001.zip]

Archive with 4 entries (4 files):
- Material S1 Lasso regression code.txt
- Material S2 Log and XG  code.txt
- Material S3 CNN  code.txt
- Supplementary Table S1 Variable Filter Forecast Table.pdf
