# Supplementary material for: Risk Prediction for the Development of Hyperuricemia: Model Development Using an Occupational Health Examination Dataset
Source: Int J Environ Res Public Health. 2023 Feb 15;20(4):3411. doi: 10.3390/ijerph20043411 (PMC9967697; doi:10.3390/ijerph20043411)
Supplement: Supplementary file 1 [file ijerph-20-03411-s001.zip › Material S1 Lasso regression code.txt]

{
 "cells": [
  {
   "cell_type": "code",
   "execution_count": 35,
   "metadata": {},
   "outputs": [
    {
     "data": {
      "image/png":  


      "text/plain": [
       "<Figure size 432x288 with 1 Axes>"
      ]
     },
     "metadata": {
      "needs_background": "light"
     },
     "output_type": "display_data"
    },
    {
     "data": {
      "image/png": 


      "text/plain": [
       "<Figure size 432x288 with 1 Axes>"
      ]
     },
     "metadata": {
      "needs_background": "light"
     },
     "output_type": "display_data"
    }
   ],
   "source": [
    "import pandas as pd\n",
    "import numpy as np\n",
    "from sklearn import model_selection\n",
    "from sklearn.linear_model import Lasso,LassoCV\n",
    "from sklearn.metrics import mean_squared_error\n",
    "import matplotlib.pyplot as plt\n",
    "data = pd.read_excel('F:\\\\xx��\\\\WeChat Files\\\\WeChat Files\\\\wxid_mgrnbo56cck012\\\\FileStorage\\\\MsgAttach\\\\79c02b99762b32924cee5840506c62a4\\\\File\\\\2022-07\\\\6.30LASSO.xls',sheet_name=\"Sheet1\") #xx\n",
    "x = data .drop('HUA, axis = 1)\n",
    "y= data ['HUA]\n",
    "Lambdas = np.logspace(-5, 2, 100)\n",
   
    "lasso_cofficients = []\n",
    "lasso_mse=[]\n",
    "for Lambda in Lambdas:\n",
    "    lasso = Lasso(alpha = Lambda, normalize=True, max_iter=10000)\n",
    "    lasso.fit(x, y)\n",
    "    lasso_cofficients.append(lasso.coef_)\n",
    "    lasso_predict = lasso.predict(x)\n",
    "    lasso_mse.append(mean_squared_error(y,lasso_predict))\n",
    "plt.plot(Lambdas, lasso_cofficients)\n",
    "plt.xscale('log')\n",
    "plt.xlabel('Lambda')\n",
    "plt.ylabel('Cofficients')\n",
    
    "plt.show()\n",
    "error = Lambdas+1.5 *Lambdas\n",
    "error = np.random.rand(100)\n",
    "#plt.plot(Lambdas,lasso_mse,'o')\n",
    "plt.errorbar(Lambdas,lasso_mse,fmt='.')\n",
    "plt.axvline(0.18041864093920718,color='k',linestyle='--')\n",
    "plt.xscale('log')\n",
    "#plt.xlim(10e-5,1)\n",
    "plt.xlabel('Lambda')\n",
    "plt.ylabel('MSE')\n",
    "plt.show()"
   ]
  },
  {
   "cell_type": "code",
   "execution_count": 39,
   "metadata": {},
   "outputs": [
    {
     "name": "stdout",
     "output_type": "stream",
     "text": [   ]
    }
   ],
   "source": [
    "import pandas as pd\n",
    "import numpy as np\n",
    "from sklearn import model_selection\n",
    "from sklearn.linear_model import Lasso,LassoCV\n",
    "from sklearn.metrics import mean_squared_error\n",
    "from sklearn.preprocessing import StandardScaler\n",
    "import xlwt\n",
    "data = pd.read_excel('F:\\\\xx. \\\\WeChat Files\\\\WeChat Files\\\\wxid_mgrnbo56cck012\\\\FileStorage\\\\MsgAttach\\\\79c02b99762b32924cee5840506c62a4\\\\File\\\\2022-07\\\\6.30LASSO.xls',sheet_name=\"Sheet1\") ,
    "x = data .drop('HUA', axis = 1)\n",
    "y= data ['HUA']\n",
    "colname=x.columns\n",
    "x=StandardScaler().fit_transform(x)\n",
    "x=pd.DataFrame(x)\n",
    "x.columns=colname\n",
    "# x.to_excel('C:/Users/DELL/Desktop/data.xls')\n",
    
    "#x_train,x_test,y_train,y_test=model_selection.train_test_split(x,y,test_size=0.2)\n",
    
    "Lambdas=np.logspace(-5,2,200)\n",
    
    "lasso_cv=LassoCV(alphas=Lambdas,cv=10,max_iter=100000)\n",
    "lasso_cv.fit(x,y)\n",
    "print(lasso_cv.alpha_)\n",
 
    "# lasso=Lasso(alpha=lasso_cv.alpha_,normalize=True)\n",
    "# lasso.fit(x,y)\n",
   
    "coef=pd.Series(lasso_cv.coef_,index=x.columns)\n",
    "print(coef)\n",
    "# print(pd.Series(index=['HUA']+x.columns.tolist(),\n",
    "#                 data=[lasso.intercept_]+lasso.coef_.tolist()))\n",
    "print(np.sum(lasso_cv.coef_ != 0))\n",
    "index=coef[coef!=0].index\n",
    "x=x[index]\n",
    "print(coef[coef!=0])\n",
   
    "#lasso_pred=lasso.predict(x_test)\n",
  
    "#MSE=mean_squared_error(y_test,lasso_pred)\n",
    "#print(MSE)"
   ]
  },
  {
   "cell_type": "code",
   "execution_count": 2,
   "metadata": {},
   "outputs": [
    {
     "name": "stdout",
     "output_type": "stream",
     "text": [
      "8.286427728546842\n",
     ]
    }
   ],
   "source": [
    "import pandas as pd\n",
    "import numpy as np\n",
    "from sklearn import model_selection\n",
    "from sklearn.linear_model import Lasso,LassoCV\n",
    "from sklearn.metrics import mean_squared_error\n",
    "from sklearn.preprocessing import StandardScaler\n",
    "data = pd.read_excel('C:\\\\Users\\\\DELL\\\\Desktop\\\\data.xls') #X_train = data .drop( axis = 1)\n",
    "x = data.drop('HUA', axis = 1)\n",
    "y= data ['HUA']\n",
    "colname=x.columns\n",
    "# x=StandardScaler().fit_transform(x)\n",
    "# x=pd.DataFrame(x)\n",
    "# x.columns=colname\n",
    "Lambdas=np.logspace(-5,5,50)\n",
    "lasso_cv=LassoCV(alphas=Lambdas,cv=10,max_iter=100000)\n",
    "lasso_cv.fit(x,y)\n",
    "print(lasso_cv.alpha_)\n",
    "lasso = Lasso(alpha = lasso_cv.alpha_,max_iter=1000000)\n",
    "lasso.fit(x,y)\n",
    "coef=pd.Series(lasso.coef_,index=x.columns)\n",
    "print(np.sum(lasso.coef_ != 0))\n",
    "index=coef[coef!=0].index\n",
    "x=x[index]\n",
    "print(coef[coef!=0])"
   ]
  },
  {
   "cell_type": "code",
   "execution_count": 3,
   "metadata": {},
   "outputs": [
    {
     "data": {
      "image/png": 

      "text/plain": [
       "<Figure size 600x400 with 1 Axes>"
      ]
     },
     "metadata": {
      "needs_background": "light"
     },
     "output_type": "display_data"
    }
   ],
   "source": [
    "import pandas as pd\n",
    "import numpy as np\n",
    "from sklearn import model_selection\n",
    "from sklearn.linear_model import Lasso,LassoCV\n",
    "from sklearn.metrics import mean_squared_error\n",
    "from sklearn.preprocessing import StandardScaler\n",
    "import matplotlib.pyplot as plt\n",
    "data = pd.read_excel('C:\\\\Users\\\\DELL\\\\Desktop\\\\data.xls') #X_train = data .drop( axis = 1)\n",
    "x = data.drop('HUA', axis = 1)\n",
    "y= data ['HUA']\n",
    "colname=x.columns\n",
  
    "plt.figure(dpi=100)\n",
    "lasso_cofficients = []\n",
    "lasso_mse=[]\n",
    "for Lambda in Lambdas:\n",
    "    lasso = Lasso(alpha = Lambda, normalize=True, max_iter=10000)\n",
    "    lasso.fit(x, y)\n",
    "    lasso_cofficients.append(lasso.coef_)\n",
    "    lasso_predict = lasso.predict(x)\n",
    "    lasso_mse.append(mean_squared_error(y,lasso_predict))\n",
    "plt.plot(Lambdas, lasso_cofficients)\n",
    "plt.xscale('log')\n",
    "plt.xlabel('Lambda')\n",
    "plt.ylabel('Cofficients')\n",
 
    "plt.show()"
   ]
  },
  {
   "cell_type": "code",
   "execution_count": 5,
   "metadata": {},
   "outputs": [
    {
     "data": {
      "text/plain": [
       "<Figure size 600x400 with 0 Axes>"
      ]
     },
     "metadata": {},
     "output_type": "display_data"
    },
    {
     "data": {
      "image/png": 

      "text/plain": [
       "<Figure size 432x288 with 1 Axes>"
      ]
     },
     "metadata": {
      "needs_background": "light"
     },
     "output_type": "display_data"
    }
   ],
   "source": [
    "import matplotlib.pyplot as plt\n",
    "import numpy as np\n",
    "plt.figure(dpi=100)\n",
    "MSEs=(lasso_cv.mse_path_)\n",
    "MSEs_mean=np.apply_along_axis(np.mean,1,MSEs)\n",
    "MSEs_std=np.apply_along_axis(np.std,1,MSEs)\n",
    "plt.figure()\n",
    "plt.errorbar(lasso_cv.alphas_,MSEs_mean\n",
    "            ,yerr=MSEs_std\n",
    "            ,fmt=\"o\"\n",
    "            ,ms=3\n",
    "            ,mfc=\"r\"\n",
    "            ,mec=\"r\"\n",
    "            ,ecolor=\"lightblue\"\n",
    "            ,elinewidth=2\n",
    "            ,capsize=4\n",
    "            ,capthick=1)\n",
    "plt.semilogx()\n",
    "plt.axvline(lasso_cv.alpha_,color='black',ls=\"--\")\n",
    "plt.xlabel('Lambda')\n",
    "plt.ylabel('MSE')\n",
    "ax=plt.gca()\n",
    "#y_major_locator=MultipltLocator(0.05)\n",
    "#ax.yaxis.set_major_locator(y_major_locator)\n",
    "plt.show()"
   ]
  },
  {
   "cell_type": "code",
   "execution_count": 22,
   "metadata": {},
   "outputs": [
    {
     "ename": "ValueError",
     "evalue": "Found input variables with inconsistent numbers of samples: [2393, 2992]",
     "output_type": "error",
     "traceback": [
     ]
    }
   ],
   "source": [

    "from sklearn.linear_model import Lasso,LassoCV\n",
    "import pandas as pd\n",
    "import numpy as np\n",
    "import matplotlib.pyplot as plt\n",
    "from sklearn.model_selection import train_test_split\n",
    "from sklearn import model_selection\n",
    "from sklearn.metrics import mean_squared_error\n",
    "data = pd.read_excel X_train = data .drop(axis = 1)\n",
    "y_train = data \n",
    "X_train, X_test, y_train, y_test =train_test_split(X_train,y_train,test_size = 0.2)\n",
    "Lambdas = np.logspace(-5, -2.5, 70)\n",
    "
    "lasso_cofficients = []\n",
    "lasso_mse=[]\n",
    "for Lambda in Lambdas:\n",
    "    lasso = Lasso(alpha = Lambda, normalize=True, max_iter=10000)\n",
    "    lasso.fit(X_train, y_train)\n",
    "    lasso_cofficients.append(lasso.coef_)\n",
    "    lasso_predict = lasso.predict(X_test)\n",
    "    lasso_mse.append(mean_squared_error(y_test,lasso_predict))\n",
    "print(Lambdas)\n",
    
    "plt.plot(Lambdas, lasso_cofficients)\n",
    "#plt.plot(Lambdas,lasso_mse)\n",
    "# error = Lambdas+1.5 *Lambdas\n",
    "# #error = np.random.rand(20)\n",
    "# #plt.plot(Lambdas,lasso_mse,'o')\n",
    "# plt.errorbar(Lambdas,lasso_mse,yerr=error,fmt='.')\n",
    "# plt.axvline(0.0001,color='k',linestyle='--')\n",
   
    "# plt.xscale('log')\n",
    
    "# plt.xlabel('Lambda')\n",
    "# #plt.ylabel('Cofficients')\n",
    "# plt.ylabel('MSE')\n",

    "plt.show()\n",
   
    "# lasso_cv = LassoCV(alphas = Lambdas, normalize=True, cv = 10, max_iter=10000)\n",
    "# lasso_cv.fit(X_train, y_train)\n",

    "# lasso_best_alpha = lasso_cv.alpha_\n",
    "# print(lasso_best_alpha)\n",
    "# lasso_ = Lasso(alpha=lasso_best_alpha).fit(X_train,y_train)\n",
    "# print((lasso_.coef_*100).tolist())\n",

    "# pd.Series(index = ['Intercept'] + X_train.columns.tolist(),data = [lasso.intercept_] + lasso.coef_.tolist())\n",

    "# lasso_predict = lasso.predict(X_test)\n",

    "# RMSE = np.sqrt(mean_squared_error(y_test,lasso_predict))\n",
    "# print(RMSE)"
   ]
  },
  {
   "cell_type": "code",
   "execution_count": 7,
   "metadata": {},
   "outputs": [
    {
     "data": {
      "text/plain": [
       "<matplotlib.lines.Line2D at 0x25d4598f880>"
      ]
     },
     "execution_count": 7,
     "metadata": {},
     "output_type": "execute_result"
    },
    {
     "data": {
      

      "text/plain": [
       "<Figure size 432x288 with 1 Axes>"
      ]
     },
     "metadata": {
      "needs_background": "light"
     },
     "output_type": "display_data"
    }
   ],
   "source": [
    "import matplotlib.pyplot as plt\n",
    "plt.axvline(0.2,linestyle='--')"
   ]
  },
  {
   "cell_type": "code",
   "execution_count": 3,
   "metadata": {},
   "outputs": [
    {
     "name": "stdout",
     "output_type": "stream",
     "text": [
     [ 0.       0.       0.       0.       0.      -0.0001  -0.       0.\n",
      " -0.       0.       0.      -0.       0.       0.       0.       0.\n",
      "  0.       0.       0.      -0.       0.      -0.       0.       0.\n",
      " -0.       0.       0.      -0.       0.       0.      -0.       0.\n",
      " -0.       0.00091  0.       0.       0.      -0.      -0.       0.\n",
      " -0.      -0.      -0.      -0.       0.      -0.       0.       0.\n",
      "  0.      -0.       0.       0.      -0.      -0.      -0.      -0.\n",
      "  0.       0.       0.      -0.      -0.      -0.       0.       0.\n",
      " -0.       0.      -0.      -0.       0.      -0.      -0.       0.\n",
      " -0.      -0.       0.       0.      -0.       0.       0.      -0.\n",
      "  0.     ]\n",
     
    [False False False False False  True False False False False False False\n",
      " False False False False False False False False False False False False\n",
      " False False False False False False False False False  True False False\n",
      " False False False False False False False False False False False False\n",
      " False False False False False False False False False False False False\n",
      " False False False False False False False False False False False False\n",
      " False False False False False False False False False  True]\n",

     ]
    }
   ],
   "source": [
    "import numpy as np\n",
    "\n",
    "import pandas as pd\n",
    "\n",
    "from sklearn.linear_model import Lasso\n",
    "\n",

    "\n",
    "data = pd.read_excel
    "lasso = Lasso(1000) 
    "X_train = data .drop(axis = 1)\n",
    "y_train = data ['HUA']\n",
    "\n",
    "lasso.fit(X_train,y_train)\n",
    "\n",
    "print(np.round(lasso.coef_,5))  
    "\n",

    "\n",
    "print
    "\n",
    "mask = lasso.coef_ != 0  
    "\n",
    "print
    "\n",
    "outputfile = 'C:/Users/DELL/Desktop/new_reg_data1.csv' 
    "\n",
    "new_reg_data = data.iloc[:, mask]  
    "\n",
    "new_reg_data.to_csv(outputfile) 
    "\n",
    "print�\n",
    "\n"
   ]
  },
  {
   "cell_type": "code",
   "execution_count": null,
   "metadata": {},
   "outputs": [],
   "source": []
  }
 ],
 "metadata": {
  "kernelspec": {
   "display_name": "Python 3",
   "language": "python",
   "name": "python3"
  },
  "language_info": {
   "codemirror_mode": {
    "name": "ipython",
    "version": 3
   },
   "file_extension": ".py",
   "mimetype": "text/x-python",
   "name": "python",
   "nbconvert_exporter": "python",
   "pygments_lexer": "ipython3",
   "version": "3.6"
  }
 },
 "nbformat": 4,
 "nbformat_minor": 4
}
