# Supplementary material for: Risk Prediction for the Development of Hyperuricemia: Model Development Using an Occupational Health Examination Dataset
Source: Int J Environ Res Public Health. 2023 Feb 15;20(4):3411. doi: 10.3390/ijerph20043411 (PMC9967697; doi:10.3390/ijerph20043411)
Supplement: Supplementary file 1 [file ijerph-20-03411-s001.zip › Material S2 Log and XG code.txt]

{
 "cells": [
  {
   "cell_type": "code",
   "execution_count": 1,
   "metadata": {},
   "outputs": [],
   "source": [
    "import pandas as pd\n",
    "import numpy as np\n",
    "from sklearn.model_selection import train_test_split\n",
    
    "purchase = pd.read_excel(\"")\n",
    "X = purchase.drop('HUA', axis = 1)\n",
    "Y = purchase['HUA']\n",
    
    "x_train, x_test, y_train, y_test = train_test_split(X, Y, test_size=0.3)\n",
   
    "train= np.column_stack((x_train,y_train))\n",
    "train2= np.column_stack((x_test,y_test))\n",
    "dataframe = pd.DataFrame(train)\n",
    "dataframe2 = pd.DataFrame(train2)\n",
    
    "dataframe.to_excel('C:/')\n",
    "dataframe2.to_excel('C:/')"
   ]
  },
  {
   "cell_type": "code",
   "execution_count": 6,
   "metadata": {},
   "outputs": [
    {
     "data": {
      "image/png": 

      "text/plain": [
       "<Figure size 600x400 with 1 Axes>"
      ]
     },
     "metadata": {
      "needs_background": "light"
     },
     "output_type": "display_data"
    },
    {
     "name": "stdout",
     "output_type": "stream",
     "text": [
      "TNR_train:0.99608282\n",
      "TPR_test:0.16455696\n",
      "TNR_train:0.99608282\n",
      "TPR_test:0.16455696\n",
      "Brier_train:0.09507893\n",
      "Brier_test:0.12138082\n",
      "F1-score_train: 0.34300792\n",
      "F1-score_test: 0.27807487\n",
      "log_loss()_train: 0.32820691 \n",
      "log_loss()_test 0.39838810 \n",
      "Accuracy_test 0.84966592 \n",
      "Accuracy_train 0.88108883 \n"
     ]
    }
   ],
   "source": [
    "import pandas as pd\n",
    "import matplotlib.pyplot as plt\n",
    "from sklearn.model_selection import train_test_split\n",
    "import xgboost as xgb\n",
    "from sklearn import metrics\n",
    "from xgboost import XGBClassifier\n",
    "from sklearn.calibration import calibration_curve\n",
    "from sklearn.metrics import log_loss\n",
    "from sklearn.metrics import roc_auc_score\n",
    "from sklearn.metrics import roc_curve, auc\n",
    "import re\n",
    
    "purchase = pd.read_excel(\"C:\\")\n",
    "train_x = purchase.drop('HUA', axis = 1)\n",
    "train_y = purchase['HUA']\n",
    "purchase3 = pd.read_excel(\"C:\\)\n",
    "test_x = purchase3.drop('HUA', axis = 1)\n",
    "test_y = purchase3['HUA']\n",
    "# regex = re.compile(r\"\\[|\\]|<\", re.IGNORECASE)\n",
    "# train_x.columns = [regex.sub(\"_\", col) if any(x in str(col) for x in set(('[', ']', '<'))) else col for col in train_x.columns.values]\n",
    "# test_x.columns = [regex.sub(\"_\", col) if any(x in str(col) for x in set(('[', ']', '<'))) else col for col in test_x.columns.values]\n",
    
    "def brier_score(y_test, pred_pred):\n",
    "    s=0\n",
    "    for i, j in zip(y_test, pred_pred):\n",
    "        s += (j-i)**2\n",
    "    return s * (1/len(y_test))\n",
    
    "model=XGBClassifier(\n",
    "        learning_rate=0.1, n_estimators=28, max_depth=4, min_child_weight=1,seed=0,\n",
    "                    subsample=0.8, colsample_bytree=0.8, gamma =0.2, reg_alpha=0.05,reg_lambda=0.05\n",
    ")\n",
    "model.fit(train_x,\n",
    "          train_y,\n",
    "          verbose = True)\n",
    
    "y_train = model.predict(train_x)\n",
    "y_test = model.predict(test_x)\n",
    
    "train=model.predict_proba(train_x)\n",
    "test=model.predict_proba(test_x)\n",
    "
    "# lw = 2\n",
    "# fpr_test,tpr_test,threshold_test = roc_curve(test_y,test[:,1]) 
    "# roc_auc_test = auc(fpr_test,tpr_test) 
    "# plt.plot(fpr_test, tpr_test, color='r',\n",
    "#          lw=lw, label='Xgboost ROC curve (area = %0.2f)' % roc_auc_test) 
    "# plt.plot([0, 1], [0, 1], color='navy', lw=lw, linestyle='--')\n",
    "# plt.xlim([0.0, 1.0])\n",
    "# plt.ylim([0.0, 1.0])\n",
    "# plt.xlabel('False Positive Rate')\n",
    "# plt.ylabel('True Positive Rate')\n",
    "# plt.title('Receiver operating characteristic example')\n",
    "# plt.legend()\n",
    "# plt.show()\n",
  
    "plt.figure(dpi=100)\n",
    "plt.rcParams['font.sans-serif']=['SimHei'] #\n",
    "prob_true_train,prob_pred_train = calibration_curve(train_y,train[:,1],n_bins=10)\n",
    "prob_true_test,prob_pred_test = calibration_curve(test_y,test[:,1],n_bins=10)\n",
    "plt.plot([0, 1], [0, 1], color='navy', linestyle='--')\n",
    "plt.plot(prob_true_train,prob_pred_train,label='')\n",
    "plt.plot(prob_true_train,prob_pred_train,'o')\n",
    "plt.legend()\n",
    "plt.plot(prob_true_test,prob_pred_test,label='')\n",
    "plt.plot(prob_true_test,prob_pred_test,'o')\n",
    "plt.legend()\n",
    "plt.xlabel(\"Predicted Value\")\n",
    "plt.ylabel(\"Fraction of Positives\")\n",
    "#plt.savefig('C:\\",
    "plt.show()\n",
    "#Calibration-in-the-largel\n",
    "# print(prob_pred_train[0])\n",
    "# print(prob_pred_test[0])\n",

    "def calculate_TP(y, y_pred):\n",
    "    tp = 0\n",
    "    for i, j in zip(y, y_pred):\n",
    "        if i == j == 1:\n",
    "            tp += 1\n",
    "    return tp\n",
    "def calculate_TN(y, y_pred):\n",
    "    tn = 0\n",
    "    for i, j in zip(y, y_pred):\n",
    "        if i == j == 0:\n",
    "            tn += 1\n",
    "    return tn\n",
    "def calculate_FP(y, y_pred):\n",
    "    fp = 0\n",
    "    for i, j in zip(y, y_pred):\n",
    "        if i == 0 and j == 1:\n",
    "            fp += 1\n",
    "    return fp\n",
    "def calculate_FN(y, y_pred):\n",
    "    fn = 0\n",
    "    for i, j in zip(y, y_pred):\n",
    "        if i == 1 and j == 0:\n",
    "            fn += 1\n",
    "    return fn\n",
    "TP_train=calculate_TP(train_y,y_train)\n",
    "TN_train=calculate_TN(train_y,y_train)\n",
    "FP_train=calculate_FP(train_y,y_train)\n",
    "FN_train=calculate_FN(train_y,y_train)\n",
    "TP_test=calculate_TP(test_y,y_test)\n",
    "TN_test=calculate_TN(test_y,y_test)\n",
    "FP_test=calculate_FP(test_y,y_test)\n",

    "TNR_train= TN_train/(FP_train + TN_train)\n",
    "TNR_test= TN_test/(FP_test + TN_test)\n",
 
    "TPR_train=TP_train/(TP_train+ FN_train)\n",
    "TPR_test=TP_test/(TP_test+ FN_test)\n",
    "print('TNR_train:%.8f'%TNR_train)\n",
    "print('TPR_test:%.8f'%TPR_test)\n",
    "print('TNR_train:%.8f'%TNR_train)\n",
    "print('TPR_test:%.8f'%TPR_test)\n",
  
    "print('Brier_train:%.8f'%brier_score(train_y, train[:,1]))\n",
    "print('Brier_test:%.8f'%brier_score(test_y, test[:,1]))\n",
   
    "print ('F1-score_train: %.8f' %metrics.f1_score(train_y,y_train))\n",
    "print ('F1-score_test: %.8f' %metrics.f1_score(test_y, y_test))\n",
   
    "print (\"log_loss()_train: %.8f \"% log_loss(train_y, train[:,1]))\n",
    "print (\"log_loss()_test %.8f \"%log_loss(test_y, test[:,1]))\n",
   
    "print(\"Accuracy_test %.8f \"%metrics.accuracy_score(test_y,y_test))\n",
    "print(\"Accuracy_train %.8f \"%metrics.accuracy_score(train_y,y_train))"
   ]
  },
  {
   "cell_type": "code",
   "execution_count": 52,
   "metadata": {},
   "outputs": [
    {
     "name": "stdout",
     "output_type": "stream",
     "text": [
      "Fitting 5 folds for each of 5 candidates, totalling 25 fits\n"
     ]
    },
    {
     "name": "stderr",
     "output_type": "stream",
     "text": [
      "[Parallel(n_jobs=4)]: Using backend LokyBackend with 4 concurrent workers.\n"
     ]
    },
    {
     "name": "stdout",
     "output_type": "stream",
     "text": [
      
     ]
    },
    {
     "name": "stderr",
     "output_type": "stream",
     "text": [
      "[Parallel(n_jobs=4)]: Done  18 out of  25 | elapsed:    0.4s remaining:    0.1s\n",
      "[Parallel(n_jobs=4)]: Done  25 out of  25 | elapsed:    0.4s finished\n"
     ]
    }
   ],
   "source": [
    "import pandas as pd\n",
    "import matplotlib.pyplot as plt\n",
    "from sklearn.model_selection import train_test_split\n",
    "import xgboost as xgb\n",
    "from sklearn import metrics\n",
    "from xgboost import XGBClassifier\n",
    "from sklearn.model_selection import GridSearchCV\n",
    "\n",
    "if __name__ == '__main__':\n",
    "    purchase = pd.read_excel(\"C:\\")\n",
    "    X_train = purchase.drop('HUA', axis = 1)\n",
    "    y_train = purchase['HUA']\n",
    "    purchase3 = pd.read_excel(\"C:\\\")\n",
    "    X_test = purchase3.drop('HUA', axis = 1)\n",
    "    #test_y = purchase3['HUA']\n",
    "\n",
    "    cv_params = {'learning_rate': [0.01, 0.05, 0.07, 0.1, 0.2]}\n",
    "    other_params = {'learning_rate': 0.1, 'n_estimators': 28, 'max_depth': 4, 'min_child_weight': 1, 'seed': 0,\n",
    "                    'subsample': 0.8, 'colsample_bytree': 0.8, 'gamma': 0.2, 'reg_alpha': 0.05, 'reg_lambda': 0.05}\n",
    "\n",
    "    model = xgb.XGBRegressor(**other_params)\n",
    "    optimized_GBM = GridSearchCV(estimator=model, param_grid=cv_params, scoring='r2', cv=5, verbose=1, n_jobs=4)\n",
    "    optimized_GBM.fit(X_train, y_train)\n",
    "    #evalute_result = optimized_GBM.grid_scores_\n",
    "    #print(':{0}'.format(evalute_result))\n",
    "    print('{0}'.format(optimized_GBM.best_params_))\n",
    "    print(':{0}'.format(optimized_GBM.best_score_))\n"
   ]
  },
  {
   "cell_type": "code",
   "execution_count": 7,
   "metadata": {},
   "outputs": [
    {
     "data": {
      "image/png": 

      "text/plain": [
       "<Figure size 600x400 with 1 Axes>"
      ]
     },
     "metadata": {
      "needs_background": "light"
     },
     "output_type": "display_data"
    },
    {
     "name": "stdout",
     "output_type": "stream",
     "text": [
      "TNR_train:1.00000000\n",
      "TPR_test:1.00000000\n",
      "TNR_train:1.00000000\n",
      "TPR_test:1.00000000\n",
      "307\n",
      "1787\n",
      "0\n",
      "0\n",
      "Brier_train:0.10685698\n",
      "Brier_test:0.12593370\n",
      "F1-score_train: 0.23913043\n",
      "F1-score_test: 0.20765027\n",
      "log_loss()_train: 0.36085559 \n",
      "log_loss()_test 0.41253251 \n",
      "Accuracy_test 0.83853007 \n",
      "Accuracy_train 0.86628462 \n"
     ]
    }
   ],
   "source": [
    "import pandas as pd\n",
    "import matplotlib.pyplot as plt\n",
    "from sklearn.model_selection import train_test_split\n",
    "from sklearn.linear_model import LogisticRegression\n",
    "from sklearn.metrics import accuracy_score, recall_score\n",
    "from sklearn.metrics import log_loss\n",
    "from sklearn.calibration import calibration_curve\n",
    "from sklearn.metrics import roc_auc_score\n",
  
    "purchase = pd.read_excel(\"C:\\")\n",
    "x_train = purchase.drop('HUA', axis = 1)\n",
    "y_train = purchase['HUA']\n",
    "purchase3 = pd.read_excel(\"C:\\\")\n",
    "x_test = purchase3.drop('HUA', axis = 1)\n",
    "y_test = purchase3['HUA']\n",
    
    "log_model = LogisticRegression( penalty=\"l2\",solver=\"liblinear\",C=1, max_iter=1000)\n",
    "log_model.fit(x_train,y_train)\n",
   
    "pred_test = log_model.predict(x_test)\n",
    "pred_train = log_model.predict(x_train)\n",
    
    "def brier_score(y_test, pred_pred):\n",
    "    s=0\n",
    "    for i, j in zip(y_test, pred_pred):\n",
    "        s += (j-i)**2\n",
    "    return s * (1/len(y_test))\n",
    
    "train=log_model.predict_proba(x_train)\n",
    "test=log_model.predict_proba(x_test)\n",
   
    "# lw = 2\n",
    "# fpr_test_log,tpr_test_log,threshold_train_log = roc_curve(y_test,test[:,1]) 
    "# roc_auc_tset_log = auc(fpr_test_log,tpr_test_log) 
    "# plt.plot(fpr_test_log, tpr_test_log, \n",
    "#          lw=lw, label='Logistic ROC curve (area = %0.2f)' % roc_auc_tset_log) 
    "# plt.plot([0, 1], [0, 1], color='navy', lw=lw, linestyle='--')\n",
    "# plt.xlim([0.0, 1.0])\n",
    "# plt.ylim([0.0, 1.0])\n",
    "# plt.xlabel('False Positive Rate')\n",
    "# plt.ylabel('True Positive Rate')\n",
    "# plt.title('Receiver operating characteristic example')\n",
    "# plt.legend()\n",
    "# plt.show()\n",
    
    "plt.figure(dpi=100)\n",
    "prob_true_train,prob_pred_train = calibration_curve(y_train,train[:,1],n_bins=10)\n",
    "prob_true_test,prob_pred_test = calibration_curve(y_test,test[:,1],n_bins=8)\n",
    "plt.plot([0, 1], [0, 1], color='navy', linestyle='--')\n",
    "plt.plot(prob_true_train,prob_pred_train, label='')\n",
    "plt.plot(prob_true_train,prob_pred_train,'o')\n",
    "plt.plot(prob_true_test,prob_pred_test, label='A')\n",
    "plt.plot(prob_true_test,prob_pred_test,'o')\n",
    "plt.xlabel(\"Predicted Value\")\n",
    "plt.ylabel(\"Fraction of Positives\")\n",
    "#plt.savefig('C:\\\\Users\\\\DELL\\\\Desktop\\\\
    "plt.legend()\n",
    "plt.show()\n",
   Calibration-in-the-largel\n",
    "# print(prob_pred_train[0])\n",
    "# print(prob_true_test)\n",

    "def calculate_TP(y, y_pred):\n",
    "    tp = 0\n",
    "    for i, j in zip(y, y_pred):\n",
    "        if i == j == 1:\n",
    "            tp += 1\n",
    "    return tp\n",
    "def calculate_TN(y, y_pred):\n",
    "    tn = 0\n",
    "    for i, j in zip(y, y_pred):\n",
    "        if i == j == 0:\n",
    "            tn += 1\n",
    "    return tn\n",
    "def calculate_FP(y, y_pred):\n",
    "    fp = 0\n",
    "    for i, j in zip(y, y_pred):\n",
    "        if i == 0 and j == 1:\n",
    "            fp += 1\n",
    "    return fp\n",
    "def calculate_FN(y, y_pred):\n",
    "    fn = 0\n",
    "    for i, j in zip(y, y_pred):\n",
    "        if i == 1 and j == 0:\n",
    "            fn += 1\n",
    "    return fn\n",
    "TP_train=calculate_TP(train_y,y_train)\n",
    "TN_train=calculate_TN(train_y,y_train)\n",
    "FP_train=calculate_FP(train_y,y_train)\n",
    "FN_train=calculate_FN(train_y,y_train)\n",
    "TP_test=calculate_TP(test_y,y_test)\n",
    "TN_test=calculate_TN(test_y,y_test)\n",
    "FP_test=calculate_FP(test_y,y_test)\n",
    "FN_test=calculate_FN(test_y,y_test)\n",
   
    "TNR_train= TN_train/(FP_train + TN_train)\n",
    "TNR_test= TN_test/(FP_test + TN_test)\n",
   
    "TPR_train=TP_train/(TP_train+ FN_train)\n",
    "TPR_test=TP_test/(TP_test+ FN_test)\n",
    "print('TNR_train:%.8f'%TNR_train)\n",
    "print('TPR_test:%.8f'%TPR_test)\n",
    "print('TNR_train:%.8f'%TNR_train)\n",
    "print('TPR_test:%.8f'%TPR_test)\n",
    "print(TP_train)\n",
    "print(TN_train)\n",
    "print(FP_train)\n",
    "print(FN_train)\n",
   
    "print('Brier_train:%.8f'%brier_score(y_train, train[:,1]))\n",
    "print('Brier_test:%.8f'%brier_score(y_test, test[:,1]))\n",
   
    "print ('F1-score_train: %.8f' %metrics.f1_score(y_train, pred_train))\n",
    "print ('F1-score_test: %.8f' %metrics.f1_score(y_test, pred_test))\n",
   
    "print (\"log_loss()_train: %.8f \"% log_loss(y_train, train[:,1]))\n",
    "print (\"log_loss()_test %.8f \"%log_loss(y_test, test[:,1]))\n",
   
    "print(\"Accuracy_test %.8f \"%metrics.accuracy_score(y_test, pred_test))\n",
    "print(\"Accuracy_train %.8f \"%metrics.accuracy_score(y_train, pred_train))"
   ]
  },
  {
   "cell_type": "code",
   "execution_count": null,
   "metadata": {},
   "outputs": [],
   "source": []
  }
 ],
 "metadata": {
  "kernelspec": {
   "display_name": "Python 3",
   "language": "python",
   "name": "python3"
  },
  "language_info": {
   "codemirror_mode": {
    "name": "ipython",
    "version": 3
   },
   "file_extension": ".py",
   "mimetype": "text/x-python",
   "name": "python",
   "nbconvert_exporter": "python",
   "pygments_lexer": "ipython3",
   "version": "3.6"
  }
 },
 "nbformat": 4,
 "nbformat_minor": 4
}
