# Supplementary material for: Risk Prediction for the Development of Hyperuricemia: Model Development Using an Occupational Health Examination Dataset
Source: Int J Environ Res Public Health. 2023 Feb 15;20(4):3411. doi: 10.3390/ijerph20043411 (PMC9967697; doi:10.3390/ijerph20043411)
Supplement: Supplementary file 1 [file ijerph-20-03411-s001.zip › Material S3 CNN code.txt]

{
 "cells": [
  {
   "cell_type": "code",
   "execution_count": 39,
   "metadata": {},
   "outputs": [
    {
     "data": {
      "image/png": 

     },
     "metadata": {
      "needs_background": "light"
     },
     "output_type": "display_data"
    },
    {
     
    {
     "name": "stdout",
     "output_type": "stream",
     "text": [
  
    },
    {
     "name": "stdout",
     "output_type": "stream",
     "text": [
   
     ]
    },
    {
     "name": "stdout",
     "output_type": "stream",
     "text": [

     ]
    },
    {
     "name": "stdout",
     "output_type": "stream",
     "text": [
     
     ]
    }
   ],
   "source": [
    "import torch \n",
    "import os\n",
    "os.environ[\"KMP_DUPLICATE_LIB_OK\"]=\"TRUE\"\n",
    "import numpy as np\n",
    "import pandas as pd\n",
    "import torch.nn as nn\n",
    "import matplotlib.pyplot as plt\n",
    "import torch.nn.functional as F\n",
    "from torch.utils.data import Dataset\n",
    "from torch.utils.data import DataLoader\n",
    "from torch.utils.data import random_split\n",
    "from torch.utils.data import TensorDataset\n",
    "class dataset(Dataset):\n",
    "    \n",
    "    def __init__(self, name):\n",
    "        data = pd.read_excel(name) \n",
    "        self.X = torch.FloatTensor(np.array(data.iloc[:,1:]))\n",
    "        self.y = torch.FloatTensor(np.array(data.iloc[:,0]))\n",
    "        self.len = len(self.X)\n",
    "        \n",
    "    def __getitem__(self,index):\n",
    "        \n",
    "        return self.X[index],self.y[index]\n",
    "    \n",
    "    def __len__(self):\n",
    "        \n",
    "        return self.len\n",
    "    \n",
    "class Model(nn.Module):\n",
    "    \n",
    "    def __init__(self):\n",
    "        super(Model, self).__init__()\n",
    "        self.linear = torch.nn.Linear(9, 1)\n",
    "        self.sigmoid = torch.nn.Sigmoid()\n",
    "    def forward(self, x):\n",
    "        y_pred = self.sigmoid(self.linear(x))\n",
    "        return y_pred\n",
    "    \n",
    "\n",
    "    \n",

    "train_set = dataset('.xls')\n",
    "test_set = dataset('?.xls')\n",
    "\n",

    "train_loader = DataLoader(dataset=train_set,\n",
    "                          batch_size=1,\n",
    "                          shuffle=True,)\n",

    "test_loader = DataLoader(dataset=test_set,\n",
    "                          batch_size=1,\n",
    "                          shuffle=True,)\n",
    "model = Model()\n",

    "optimizer = torch.optim.Adam(model.parameters(), lr=0.01)\n",

    "loss_list = []\n",
    "\n",

    "for epoch in range(10):\n",
    "    inibatch\n",
    "    for i, (X, y) in enumerate(train_loader):\n",

    "        y_pred = model(X)\n",
    "        y = y.reshape((1,1))\n",

    "        loss = criterion(y_pred,y)\n",

    "        optimizer.zero_grad()\n",

    "        loss.backward()\n",

    "        optimizer.step()\n",

    "        loss_list.append(loss.data.item())\n",
    "\n",

    "plt.plot(np.linspace(0,100,len(loss_list)),loss_list)\n",
    "plt.show()\n",
   
    "print(model.state_dict())\n",
    "\n",
    "p_test = []\n",
    "p_train = []\n",
  
    "for batch,(X, y) in enumerate(test_loader):\n",
    "    \n",
    "    for (XX,yy) in zip(X,y):\n",
    "        \n",

    "        y_pred = model(XX)\n",
    "        y_pred = y_pred.data.item()\n",
    "        p_test.append([y_pred,yy])\n",
    "\n",
    "        if y_pred>=0.5:\n",
    "            yy_pred = 1\n",
    "        else:\n",
    "            yy_pred = 0\n",
    "        print(\atch\\t\"%batch,XX,'\\t',yy,'\\t',y_pred,'\\t',yy_pred,end='')\n",
    "        if yy_pred == yy:\n",
    "            print('\��')\n",
    "        else:\n",
    "            print('\)\n",
    "for batch,(X, y) in enumerate(train_loader):\n",
    "    \n",
    "    for (XX,yy) in zip(X,y):\n",
    "        \n",

    "        y_pred = model(XX)\n",
    "        y_pred = y_pred.data.item()\n",
    "        p_train.append([y_pred,yy])\n",
    "\n",
    "        if y_pred>=0.5:\n",
    "            yy_pred = 1\n",
    "        else:\n",
    "            yy_pred = 0\n",
    "        print(\"atch\\t\"%batch,XX,'\\t',yy,'\\t',y_pred,'\\t',yy_pred,end='')\n",
    "        if yy_pred == yy:\n",
    "            print('\\��')\n",
    "        else:\n",
    "            print('\\')\n"
   ]
  },
  {
   "cell_type": "code",
   "execution_count": 5,
   "metadata": {},
   "outputs": [
    {
     "name": "stdout",
     "output_type": "stream",
     "text": [
      "tensor(2.0210e-05)\n",
      "tensor(0.0181)\n"
     ]
    }
   ],
   "source": [
 
    "brire = 0\n",
    "for i in p_test:\n",
    "    brire = (i[0]-i[1])**2\n",
    "print(brire/len(p))\n",
    "print(brire)"
   ]
  },
  {
   "cell_type": "code",
   "execution_count": 18,
   "metadata": {},
   "outputs": [
    {
     "name": "stdout",
     "output_type": "stream",
     "text": [
      "21 11 729 137\n"
     ]
    },
    {
     "data": {
      "text/plain": [
       "0.22105263157894733"
      ]
     },
     "execution_count": 18,
     "metadata": {},
     "output_type": "execute_result"
    }
   ],
   "source": [
    
    "TP = 0\n",
    "FP = 0\n",
    "TN = 0\n",
    "FN = 0\n",
    "for i in p_test:\n",
    "    if i[1]==0:\n",
    "        if i[0]<=0.5:\n",
    "            TN+=1\n",
    "        else:\n",
    "            FP+=1\n",
    "    else:\n",
    "        if i[0]<=0.5:\n",
    "            FN+=1\n",
    "        else:\n",
    "            TP+=1\n",
    "print(TP,FP,TN,FN)\n",
    "precision = TP/(TP+FP)\n",
    "recall = TP/(TP+FN)\n",
    "F1 = 2*(precision*recall/(precision+recall))\n",
    "F1"
   ]
  },
  {
   "cell_type": "code",
   "execution_count": 77,
   "metadata": {},
   "outputs": [
    {
     "data": {
      "text/plain": [
       "0.40932581190026346"
      ]
     },
     "execution_count": 77,
     "metadata": {},
     "output_type": "execute_result"
    }
   ],
   "source": [
   
    "import math\n",
    "def log_loss(y, p_test):\n",
    "    \"\"\"\n",
    "    --- Log_loss computing function\n",
    "    A function to compute the log loss of a predicted probability p given\n",
    "    a true target y.\n",
    "\n",
    "    :param y: True target value\n",
    "    :param p: Predicted probability\n",
    "    :return: Log loss.\n",
    "    \"\"\"\n",
    "    p = min(max(p, 10e-15), 1. - 10e-15)\n",
    "    return -math.log(p) if y == 1 else -math.log(1. - p)\n",
    "\n",
    "if __name__ == \"__main__\":\n",
    "    ans=0\n",
    "    for i in p_test:\n",
    "        ans+=log_loss(i[1],i[0])\n",
    "ans/=len(p_test)\n",
    "ans"
   ]
  },
  {
   "cell_type": "code",
   "execution_count": 12,
   "metadata": {},
   "outputs": [
    {
     "name": "stdout",
     "output_type": "stream",
     "text": [
      "0.8374164810690423\n"
     ]
    }
   ],
   "source": [
   
    "right = 0\n",
    "for i in p_test:\n",
    "    if (i[0]<=0.5 and i[1] ==0) or (i[0]>0.5 and i[1]==1):\n",
    "        right+=1\n",
    "        \n",
    "print(right/len(p_test))"
   ]
  },
  {
   "cell_type": "code",
   "execution_count": 41,
   "metadata": {},
   "outputs": [
    {
     "data": {
      "image/png": 

      "text/plain": [
       "<Figure size 600x400 with 1 Axes>"
      ]
     },
     "metadata": {
      "needs_background": "light"
     },
     "output_type": "display_data"
    }
   ],
   "source": [
  
    "y_test = []\n",
    "scores_test = []\n",
    "for i in p_test:\n",
    "    y_test.append(i[1])\n",
    "    scores_test.append(i[0])\n",
    "y_train = []\n",
    "scores_train = []\n",
    "for i in p_train:\n",
    "    y_train.append(i[1])\n",
    "    scores_train.append(i[0])   \n",
  
    "plt.figure(dpi=100)\n",
   
    "fraction_of_positives_test, mean_predicted_value_test = calibration_curve(y_test, scores_test, n_bins=10)\n",
    "fraction_of_positives_train, mean_predicted_value_train = calibration_curve(y_train, scores_train, n_bins=10)\n",
   
    "plt.plot([0, 1], [0, 1], linestyle='--')\n",
    "plt.plot(mean_predicted_value_test, fraction_of_positives_test, marker='o',label='')\n",
    "plt.plot(mean_predicted_value_train, fraction_of_positives_train, marker='o',label=')\n",
    "plt.xlabel(\"Predicted Value\")\n",
    "plt.ylabel(\"Fraction of Positives\")\n",
    "plt.tight_layout()\n",
    "plt.savefig('jia.png',dpi = 150)\n",
    "plt.legend()\n",
    "plt.show()"
   ]
  },
  {
   "cell_type": "code",
   "execution_count": 25,
   "metadata": {},
   "outputs": [
    {
     "data": {
      "image/png": 

      "text/plain": [
       "<Figure size 600x400 with 1 Axes>"
      ]
     },
     "metadata": {
      "needs_background": "light"
     },
     "output_type": "display_data"
    }
   ],
   "source": [
 
    "from sklearn import metrics\n",
    "import matplotlib.pyplot as plt\n",
    "import pandas as pd\n",
    "from sklearn.model_selection import train_test_split\n",
    "import xgboost as xgb\n",
    "from xgboost import XGBClassifier\n",
    "from sklearn.calibration import calibration_curve\n",
    "from sklearn.metrics import log_loss\n",
    "from sklearn.metrics import roc_auc_score\n",
    "from sklearn.metrics import roc_curve, auc\n",
    "import re\n",
    "from sklearn.model_selection import train_test_split\n",
    "from sklearn.linear_model import LogisticRegression\n",

    "purchase = pd.read_excel(\"C:\")\n",
    "train_x = purchase.drop('HUA', axis = 1)\n",
    "train_y = purchase['HUA']\n",
    "purchase3 = pd.read_excel(\"C:\")\n",
    "test_x = purchase3.drop('HUA', axis = 1)\n",
    "test_y = purchase3['HUA']\n",

    "model=XGBClassifier(\n",
    "        learning_rate=0.1, n_estimators=28, max_depth=4, min_child_weight=1,seed=0,\n",
    "                    subsample=0.8, colsample_bytree=0.8, gamma =0.2, reg_alpha=0.05,reg_lambda=0.05\n",
    ")\n",
    "model.fit(train_x,\n",
    "          train_y,\n",
    "          verbose = True)\n",
   
    "log_model = LogisticRegression( penalty=\"l2\",solver=\"liblinear\",C=1, max_iter=1000)\n",
    "log_model.fit(train_x ,train_y)\n",
   
    "pred_test_logistics = log_model.predict(test_x)\n",
    "pred_train_logistics = log_model.predict(train_x)\n",
    
    "train_logistics=log_model.predict_proba(train_x)\n",
    "test_logistics=log_model.predict_proba(test_x)\n",
   
    "y_train_xgboost = model.predict(train_x)\n",
    "y_test_xgboost = model.predict(test_x)\n",
    
    "train_xgboost=model.predict_proba(train_x)\n",
    "test_xgboost=model.predict_proba(test_x)\n",
    "y = []\n",
    "scores = []\n",
    "for i in p:\n",
    "    y.append(i[1])\n",
    "    scores.append(i[0])\n",
    "\n",
    "fpr, tpr, thresholds = metrics.roc_curve(y, scores, pos_label=1) 
    "\n",
    
    "auc_cnn = metrics.auc(fpr, tpr) CU\n",
    "\n",
   
    "plt.figure(dpi=100)\n",
    "lw = 2\n",
    "fpr_test_log,tpr_test_log,threshold_train_log = roc_curve(test_y,test_logistics[:,1]) 
    "roc_auc_test_log = auc(fpr_test_log,tpr_test_log) 
    "fpr_test_xgboost,tpr_test_xgboost,threshold_test_xgboost = roc_curve(test_y,test_xgboost[:,1])
    "roc_auc_test_xgboost = auc(fpr_test_xgboost,tpr_test_xgboost) 
    "plt.plot(fpr_test_xgboost, tpr_test_xgboost, color='r',\n",
    "         lw=lw, label='Xgboost ROC curve (area = %0.2f)' % roc_auc_test_xgboost) 
    "plt.plot(fpr_test_log, tpr_test_log, \n",
    "         lw=lw, label='Logistic ROC curve (area = %0.2f)' % roc_auc_test_log) 
    "plt.plot(fpr, tpr, color='darkorange',lw=lw, label='cnn ROC curve (area = %0.2f)' % auc_cnn)\n",
    "plt.plot([0, 1], [0, 1], color='navy', lw=lw, linestyle='--')\n",
    "plt.xlim([0.0, 1.0])
    "plt.ylim([0.0, 1.05])\n",
    "plt.xlabel('False Positive Rate')
    "plt.ylabel('True Positive Rate')\n",
    "plt.title('Receiver operating characteristic example') ,
    "plt.legend(loc=\"lower right\") 
    "plt.savefig('ROC.png',format='png',dpi=150) 
    "plt.show()"
   ]
  },
  {
   "cell_type": "code",
   "execution_count": 34,
   "metadata": {},
   "outputs": [
    {
     "name": "stdout",
     "output_type": "stream",
     "text": [
      "0.13291139240506328\n",
      "0.9851351351351352\n"
     ]
    }
   ],
   "source": [
    
    "print(TP/(TP+FN))\n",
  
    "print(TN/(TN+FP))"
   ]
  },
  {
   "cell_type": "code",
   "execution_count": null,
   "metadata": {},
   "outputs": [],
   "source": []
  }
 ],
 "metadata": {
  "kernelspec": {
   "display_name": "Python 3",
   "language": "python",
   "name": "python3"
  },
  "language_info": {
   "codemirror_mode": {
    "name": "ipython",
    "version": 3
   },
   "file_extension": ".py",
   "mimetype": "text/x-python",
   "name": "python",
   "nbconvert_exporter": "python",
   "pygments_lexer": "ipython3",
   "version": "3.6"
  }
 },
 "nbformat": 4,
 "nbformat_minor": 5
}
